# Supplementary material for: The Embryonic Key Pluripotent Factor NANOG Mediates Glioblastoma Cell Migration via the SDF1/CXCR4 Pathway
Source: Int J Mol Sci. 2021 Sep 30;22(19):10620. doi: 10.3390/ijms221910620 (PMC8508935; doi:10.3390/ijms221910620)
Supplement: Supplementary file 1 [file ijms-22-10620-s001.zip]

Archive with 6 entries (6 files):
- Suppl. Fig. 1.pdf
- Suppl. Fig. 2.pdf
- Supplementary Table 1.pdf
- Supplementary Table 2.pdf
- Supplementary Table 3.pdf
- Supplementary Table 4.pdf
